# Supplementary material for: Pharmacokinetic Simulation and Area under the Curve Estimation of Drugs Subject to Enterohepatic Circulation
Source: Pharmaceutics. 2024 Aug 6;16(8):1044. doi: 10.3390/pharmaceutics16081044 (PMC11360071; doi:10.3390/pharmaceutics16081044)
Supplement: Supplementary file 1 [file pharmaceutics-16-01044-s001.zip]

Archive with 1 entries (1 files):
- pharmaceutics-3071328-supplementary.pdf
